# Supplementary material for: Severe Acute Respiratory Syndrome Coronavirus 2 (SARS-CoV-2) Spike Protein S1 Induces Methylglyoxal-Derived Hydroimidazolone/Receptor for Advanced Glycation End Products (MG-H1/RAGE) Activation to Promote Inflammation in Human Bronchial BEAS-2B Cells
Source: Int J Mol Sci. 2023 Oct 3;24(19):14868. doi: 10.3390/ijms241914868 (PMC10573269; doi:10.3390/ijms241914868)
Supplement: Supplementary file 1 [file ijms-24-14868-s001.zip]

Archive with 1 entries (1 files):
- ijms-2607374-supplementary.pdf
